# Supplementary material for: The Effect of Shared Decision‐Making on Emergency Management Knowledge, Anxiety, and Mental Health Among Family Members of Terminally Ill Patients in the ICU: A Quasiexperimental Study
Source: Nurs Res Pract. 2026 Mar 10;2026:8910437. doi: 10.1155/nrp/8910437 (PMC12973969; doi:10.1155/nrp/8910437)
Supplement: Supplementary file 1 — Supporting Information Additional supporting information can be found online in the Supporting Information section. [file NRP-2026-8910437-s001.zip]

Archive with 2 entries (2 files):
- 250310-STROBE_checklist_cohort.docx
- 251212-Supplementary Material Tables.docx
